# Supplementary material for: Photothermal Regulated Nanozyme of CuFeS2 Nanoparticles for Efficiently Promoting Wound Healing Infected by Multidrug Resistant Bacteria
Source: Nanomaterials (Basel). 2022 Jul 19;12(14):2469. doi: 10.3390/nano12142469 (PMC9315979; doi:10.3390/nano12142469)
Supplement: Supplementary file 1 [file nanomaterials-12-02469-s001.zip]

Archive with 1 entries (1 files):
- nanomaterials-1789375-supplementary.pdf
